# Supplementary material for: Sex-specific multi-level 3D genome dynamics in the mouse brain
Source: Nat Commun. 2022 Jun 15;13:3438. doi: 10.1038/s41467-022-30961-w (PMC9200740; doi:10.1038/s41467-022-30961-w)
Supplement: Supplementary file 7 — Supplementary Data 4 [file 41467_2022_30961_MOESM7_ESM.xlsx]

## Sheet: Suppl Data 4
Supplementary Data 4: Hi-C data basic information for the oestrogen replacement experiment
S1					S5					S7					S9					S11					Combined
Vehicle-OVX					Vehicle-OVX					Vehicle-OVX					Vehicle-OVX					Vehicle-OVX					Vehicle-OVX
Reads		334223100			Reads		279878038			Reads		279595715			Reads		262843248			Reads		302275984			1458816085
Useable		201779406			Useable		171091870			Useable		171924049			Useable		161793215			Useable		181206352			887794892
intra		152747122	0.757001		intra		120410056	0.703774		intra		122114245	0.71028		intra		116445661	0.719719		intra		118589720	0.654446		630306804	0.709969
intra	>1kb	148100909	0.733974		intra	>1kb	116921383	0.683384		intra	>1kb	118360597	0.688447		intra	>1kb	113151996	0.699362		intra	>1kb	114985020	0.634553		611519905	0.688808
intra	>10kb	135968210	0.673846		intra	>10kb	109099978	0.637669		intra	>10kb	110167748	0.640793		intra	>10kb	105521841	0.652202		intra	>10kb	108674865	0.59973		569432642	0.641401
intra	>15kb	131906244	0.653715		intra	>15kb	106335539	0.621511		intra	>15kb	107269533	0.623936		intra	>15kb	102836108	0.635602		intra	>15kb	106371393	0.587018		554718817	0.624828
intra	>20kb	128686361	0.637758		intra	>20kb	104110340	0.608505		intra	>20kb	104938842	0.610379		intra	>20kb	100665775	0.622188		intra	>20kb	104475412	0.576555		542876730	0.611489
inter		49032284	0.242999		inter		50681814	0.296226		inter		49809804	0.28972		inter		45347554	0.280281		inter		62616632	0.345554		257488088	0.290031
S2					S4					S6					S8					S10					Combined
Oestradiol-OVX					Oestradiol-OVX					Oestradiol-OVX					Oestradiol-OVX					Oestradiol-OVX					Oestradiol-OVX
Reads		267802824			Reads		336261968			Reads		264468928			Reads		304563720			Reads		270799140			1443896580
Useable		165431201			Useable		199813544			Useable		161240034			Useable		184567677			Useable		167801291			878853747
intra		125312309	0.757489		intra		141344168	0.70738		intra		112311110	0.696546		intra		131327946	0.711544		intra		115551423	0.688621		625846956	0.712117
intra	>1kb	121392861	0.733797		intra	>1kb	137318320	0.687232		intra	>1kb	109098290	0.67662		intra	>1kb	127453921	0.690554		intra	>1kb	112190788	0.668593		607454180	0.691189
intra	>10kb	110428874	0.667521		intra	>10kb	128413152	0.642665		intra	>10kb	101819803	0.63148		intra	>10kb	118834114	0.643851		intra	>10kb	105203947	0.626956		564699890	0.642541
intra	>15kb	106842335	0.645841		intra	>15kb	125227050	0.62672		intra	>15kb	99321625	0.615986		intra	>15kb	115751093	0.627147		intra	>15kb	102723385	0.612173		549865488	0.625662
intra	>20kb	104043217	0.628921		intra	>20kb	122644378	0.613794		intra	>20kb	97311659	0.60352		intra	>20kb	113260864	0.613655		intra	>20kb	100711296	0.600182		537971414	0.612128
inter		40118892	0.242511		inter		58469376	0.29262		inter		48928924	0.303454		inter		53239731	0.288456		inter		52249868	0.311379		253006791	0.287883
