# Supplementary material for: Sex-specific multi-level 3D genome dynamics in the mouse brain
Source: Nat Commun. 2022 Jun 15;13:3438. doi: 10.1038/s41467-022-30961-w (PMC9200740; doi:10.1038/s41467-022-30961-w)
Supplement: Supplementary file 8 — Supplementary Data 5 [file 41467_2022_30961_MOESM8_ESM.xlsx]

## Sheet: Suppl Data 5
Supplementary Data 5. Genes Overlapping Differential E-P Interactions in Die-Pro and EB-Vehicle comparisons
4933424G06Rik
Actr1b
Plcl1
Tlr5
Dolpp1
Ier5l
Tnks1bp1
Nup160
Gm14095
Emilin3
Tfap2c
Gm10702
Rorc
Gm38411
Celf3
Mir7013
Gm15265
Rprd2
Adgrl2
Otud6b
Calb1
Nol6
Gm12459
Olfr273
Skint8
Stil
Tmco2
Mfsd2a
4933421A08Rik
Gja4
Pla2g5
Steap1
Fam193a
Qdpr
Clrn2
Ran
Galnt17
Gtf2ird2
Crbn
Gm44920
Tfpt
Prpf31
Tmc4
Kmt5c
Gm44983
Zfp628
Epn1
Galp
Zfp128
Rps5
Rnf225
1810019N24Rik
Zfp324
Zbtb45
Mzf1
Kptn
Strn4
Fkrp
2700080J24Rik
Gng8
Ptgir
Gm25815
Pnmal1
Ppp5c
4833404L02Rik
Ppm1n
Rtn2
Ppp1r37
Apoc1
Apoe
Gm20512
Tomm40
Igsf23
Rpl7a-ps8
Zfp61
Lypd5
Hnrnpul1
Axl
Cyp2t4
Egln2
Gm21983
Mia
Itpkc
Coq8b
Shkbp1
Gm20479
Sertad1
Hipk4
Dll3
U2af1l4
Gm49396
Psenen
Igflr1
Zbtb32
Scn1b
G630030J09Rik
Gm10640
Gramd1a
Dpy19l3
Gm15470
Gm20449
AW146154
Klk2-ps
Klk1
Gm10109
Gm18307
Gm7238
Clec11a
Cyfip1
Gm34121
Gabra5
Tpp1
Nlrp10
Eif3f
Gm16326
Palb2
Dctn5
Lcmt1
Arhgap17
Npy5r
Hmgxb4
Sall1
Elmo3
Gm27320
Mir328
Bco1
Cdh13
Chordc1
Cox7a2
Irak1bp1
Nbeal2
Gm42470
Ccdc12
Cactin
Tbxa2r
Fzr1
Ncln
Gm4129
Gm27920
Usp15
5730522E02Rik
Ccng1
Gm12169
Rack1
Gm25296
Snord96a
Snord95
Grn
Rab10
Asxl2
1110002L01Rik
Atp6v1c2
Mir5627
Dnajb9
Fbxo33
Gm49383
9330151L19Rik
Dnaaf2
Gpr68
Vrk1
H4c9
Gm44486
H2ac11
H2bc11
Gm48356
H3c6
Ripor2
Rps23
Emc9
Gfra2
Rcbtb2
Skp2
Tars
Ankrd33b
Gm49300
Gm20324
Gp5
4930547E14Rik
Arl6
Gm33508
Rab26
H2-Pa
Ddx39b
Gm22589
Mir6975
Gm25128
Gm50199
Slc4a9
Gm49975
Gm25036
Siglec15
Tmx3
