# Supplementary material for: Sex-specific multi-level 3D genome dynamics in the mouse brain
Source: Nat Commun. 2022 Jun 15;13:3438. doi: 10.1038/s41467-022-30961-w (PMC9200740; doi:10.1038/s41467-022-30961-w)
Supplement: Supplementary file 10 — Source Data [file 41467_2022_30961_MOESM10_ESM.xlsx]

## Sheet: Source Data
Source Data
Sex-specific multi-level 3D genome dynamics in the mouse brain
Rocks, Shukla, et al.
Raw data for graphs in figures: 2g, 6a, 6b, S3c, S9b, and S9c

## Sheet: Figure 2g
Figure 2g. FISH Probes RB-RG VHIP
Animal	Group	um_Distance
FP2	Pro	-0.33997
FP2	Pro	0.304442
FP2	Pro	-0.242234
FP2	Pro	0.153275
FP2	Pro	0.661956
FP2	Pro	0.0728848
FP2	Pro	-0.287214
FP2	Pro	0.235657
FP2	Pro	-0.370959
FP2	Pro	0.0464672
FP2	Pro	0.0443592
FP2	Pro	-0.0215664
FP2	Pro	-0.143233
FP2	Pro	0.00520085
FP2	Pro	0.72268
FP2	Pro	0.188011
FP2	Pro	0.00485274
FP2	Pro	-0.405574
FP2	Pro	0.443211
FP2	Pro	0.123596
FP2	Pro	-0.510287
FP2	Pro	0.500898
FP2	Pro	0.255754
FP2	Pro	0.233403
FP2	Pro	0.071143
FP2	Pro	0.200256
FP2	Pro	-0.239486
FP2	Pro	0.150847
FP2	Pro	0.153383
FP2	Pro	0.107309
FP2	Pro	-0.281341
FP2	Pro	0.528331
FP2	Pro	0.456961
FP2	Pro	0.540273
FP2	Pro	-0.203717
FP2	Pro	0.59161
FP2	Pro	0.22714
FP2	Pro	-0.16757
FP2	Pro	-0.385193
FP2	Pro	-0.0204355
FP2	Pro	0.434269
FP2	Pro	0.0561308
FP2	Pro	0.208483
FP2	Pro	0.33779
FP2	Pro	0.421413
FP2	Pro	0.279133
FP2	Pro	1.36828
FP2	Pro	0.252929
FP2	Pro	0.341851
FP2	Pro	-0.117463
FP2	Pro	0.0170095
FP2	Pro	0.338599
FP2	Pro	0.132428
FP2	Pro	0.0135449
FP2	Pro	0.245164
FP2	Pro	-0.203536
FP2	Pro	-0.331875
FP2	Pro	0.301973
FP2	Pro	0.0741498
FP2	Pro	0.0852818
FP2	Pro	0.112059
FP2	Pro	-0.29661
FP2	Pro	0.517321
FP2	Pro	0.425086
FP2	Pro	0.474362
FP2	Pro	0.121623
FP2	Pro	0.282333
FP2	Pro	0.106186
FP2	Pro	0.672678
FP2	Pro	-0.174343
FP2	Pro	0.14005
FP2	Pro	-0.219188
FP3	Pro	0.155333
FP3	Pro	0.2243
FP3	Pro	0.0992659
FP3	Pro	0.682536
FP3	Pro	0.143578
FP3	Pro	0.908733
FP3	Pro	0.681111
FP3	Pro	-0.337064
FP3	Pro	0.0597126
FP3	Pro	0.362733
FP3	Pro	0.136065
FP3	Pro	0.25714
FP3	Pro	0.125044
FP3	Pro	-0.276465
FP3	Pro	0.661657
FP3	Pro	0.148643
FP3	Pro	-0.194789
FP3	Pro	0.482803
FP3	Pro	0.781736
FP3	Pro	0.323269
FP3	Pro	-0.412434
FP3	Pro	-0.893718
FP3	Pro	0.215007
FP3	Pro	-0.293522
FP3	Pro	0.288448
FP3	Pro	-0.322864
FP3	Pro	0.1604
FP3	Pro	0.612127
FP3	Pro	-1.00189
FP3	Pro	0.210663
FP3	Pro	0.909596
FP3	Pro	0.0516657
FP3	Pro	0.859217
FP3	Pro	-0.0784533
FP3	Pro	-0.223134
FP3	Pro	0.437648
FP3	Pro	0.358199
FP3	Pro	0.945525
FP3	Pro	0.30396
FP3	Pro	0.213341
FP3	Pro	0.0959669
FP3	Pro	-0.143934
FP3	Pro	1.02747
FP3	Pro	-0.389872
FP3	Pro	0.153539
FP3	Pro	0.906325
FP3	Pro	0.644928
FP3	Pro	0.0924158
FP3	Pro	0.182979
FP3	Pro	0.336941
FD2	Die	-0.327198
FD2	Die	-0.0845276
FD2	Die	-1.2023
FD2	Die	-1.32578
FD2	Die	0.572048
FD2	Die	-0.453601
FD3	Die	0.673748
FD3	Die	-0.224267
FD3	Die	-0.451143
FD3	Die	0.558697
FD3	Die	-0.42462
FD3	Die	-0.293143
FD3	Die	0.402326
FD3	Die	-0.69078
FD3	Die	-0.243358
FD3	Die	0.338554
FD3	Die	-0.329556
FD3	Die	0.457918
FD3	Die	0.262602
FD3	Die	-0.131404
FD3	Die	1.89076
FD3	Die	-0.0947679
FD3	Die	-0.906446
FD3	Die	-1.60774
FD3	Die	0.181494
FD3	Die	0.334393
FD3	Die	-0.727178
FD3	Die	-0.194523
FD3	Die	-0.116444
FD3	Die	-0.177123
FD3	Die	-0.299258
FD3	Die	-0.185315
FD3	Die	-1.43168
FD3	Die	0.692984
FD1	Die	0.501256
FD1	Die	-0.0482728
FD1	Die	-0.430387
FD1	Die	-0.329221
FD1	Die	0.0896579
FD1	Die	-0.0636968
FD1	Die	0.0875094
FD1	Die	0.234439
FD1	Die	0.0682357
FD1	Die	-0.210992
FD1	Die	0.379123
FD1	Die	0.332496
FD1	Die	-0.707893
FD1	Die	-0.961459
FD1	Die	0.666418
FD1	Die	-0.205524
FD1	Die	0.224297
FD1	Die	0.470962
FD1	Die	0.433345
FD1	Die	0.142885
FD1	Die	-0.78862
FD1	Die	-0.121223
FD1	Die	0.364495
FD1	Die	-0.110692
FD1	Die	0.0586481
FD1	Die	0.841653
FD1	Die	0.453953
FD1	Die	0.289627
FD1	Die	0.0495674
FD1	Die	-0.117527
FP1	Pro	-0.087905
FP1	Pro	0.402246
FP1	Pro	0.640022
FP1	Pro	0.648196
FP1	Pro	-0.42253
FP1	Pro	-0.214907
FP1	Pro	1.18624
FP1	Pro	0.294352
FP1	Pro	0.12563
FP1	Pro	0.520817
FP1	Pro	0.350663
FP1	Pro	0.909385
FP1	Pro	0.129501
FP1	Pro	-0.0557914
FP1	Pro	0.360498
FP1	Pro	0.976536
FP1	Pro	-0.564817
FP1	Pro	1.20863
FP1	Pro	-0.0454897
FP1	Pro	-0.132456
FP1	Pro	-0.131034
FP1	Pro	-0.177885
FP1	Pro	-0.00552527
FP1	Pro	-0.267923
FP1	Pro	-0.0385984
FP1	Pro	-0.0437259
FP1	Pro	-0.223688
FP1	Pro	0.341306
FP1	Pro	-0.0147535
FP1	Pro	0.012605
FP1	Pro	0.229832
FP1	Pro	-0.139566
FM1	Male	0.736264
FM1	Male	0.314774
FM1	Male	-0.22219
FM1	Male	0.221951
FM1	Male	0.356403
FM1	Male	0.20441
FM1	Male	0.7669
FM1	Male	-0.010476
FM1	Male	0.802429
FM1	Male	0.311359
FM1	Male	0.568685
FM1	Male	0.130309
FM1	Male	0.0684281
FM1	Male	0.606514
FM1	Male	0.609087
FM1	Male	-1.40202
FM1	Male	0.582602
FM1	Male	0.224604
FM1	Male	0.226351
FM1	Male	0.496056
FM1	Male	0.191285
FM1	Male	0.508273
FM1	Male	0.176578
FM1	Male	0.137485
FM1	Male	-0.238951
FM1	Male	0.243965
FM1	Male	0.753519
FM1	Male	-0.297485
FM1	Male	0.404963
FM1	Male	0.131194
FM1	Male	0.520522
FM1	Male	1.22743
FM1	Male	0.296939
FM1	Male	0.477465
FM1	Male	0.453983
FM1	Male	0.631708
FM1	Male	0.564792
FM1	Male	0.944273
FM1	Male	0.137408
FM1	Male	0.602431
FM1	Male	0.83736
FM1	Male	1.05065
FM1	Male	-0.0585426
FM1	Male	0.466809
FM1	Male	0.790957
FM1	Male	0.477299
FM1	Male	-0.107336
FM2	Male	0.456015
FM2	Male	0.167652
FM2	Male	-0.216369
FM2	Male	0.235189
FM2	Male	-0.0550238
FM2	Male	0.779323
FM2	Male	0.702557
FM2	Male	-0.145656
FM2	Male	0.182703
FM2	Male	0.239372
FM2	Male	0.132149
FM2	Male	0.160678
FM2	Male	0.259096
FM2	Male	0.120752
FM2	Male	0.677404
FM2	Male	0.168308
FM2	Male	-0.258134
FM2	Male	0.215246
FM2	Male	-0.640632
FM2	Male	0.055025
FM2	Male	0.356452
FM2	Male	0.286808
FM2	Male	0.912422
FM2	Male	0.0936174
FM2	Male	-0.318461
FM2	Male	-0.220897
FM2	Male	-0.31453
FM2	Male	0.618528
FM2	Male	0.81522
FM2	Male	0.0576854
FM2	Male	0.741235
FM2	Male	0.307829
FM2	Male	0.29851
FM2	Male	-0.169125
FM2	Male	-0.162972
FM2	Male	0.498452
FM2	Male	0.35724
FM2	Male	-0.0495153
FM2	Male	0.664121
FM2	Male	0.368511
FM2	Male	-0.573209
FM2	Male	0.555646
FM2	Male	0.406655
FM2	Male	0.106375
FM2	Male	-0.393173
FM2	Male	0.409125
FM2	Male	-0.74831
FM2	Male	-0.234749
FM2	Male	-0.271121
FM2	Male	0.631552
FM2	Male	0.152805
FM2	Male	0.504514
FM2	Male	0.250092
FM2	Male	-0.414928
FM2	Male	-0.702162
FM2	Male	0.513131
FM2	Male	0.15172
FM2	Male	0.148429
FM2	Male	1.12459
FM2	Male	0.22932
FM2	Male	-0.0218988
FM2	Male	0.222843
FM2	Male	0.234052
FM2	Male	0.324849
FM2	Male	-0.189339
FM2	Male	-0.00771546
FM2	Male	0.963481
FM2	Male	0.813837
FM3	Male	1.34402
FM3	Male	1.13359
FM3	Male	0.268534
FM3	Male	0.279236
FM3	Male	0.0938184
FM3	Male	0.34644
FM3	Male	-0.450625
FM3	Male	-0.662748
FM3	Male	-0.033802
FM3	Male	0.340527
FM3	Male	0.579117
FM3	Male	0.04674
FM3	Male	0.507234
FM3	Male	0.331353
FM3	Male	-0.0170019
FM3	Male	-0.0840626
FM3	Male	0.224612
FM3	Male	0.753625
FM3	Male	0.507611
FM3	Male	0.394276
FM3	Male	0.394276
FM3	Male	0.502574
FM3	Male	-0.225276
FM3	Male	0.162513
FM3	Male	-0.271541
FM3	Male	0.147904
FM3	Male	0.514964
FM3	Male	-0.199925
FM3	Male	-0.335092
FM3	Male	0.427528
FM3	Male	0.275309
FM3	Male	0.29933
FM3	Male	0.760142
FM3	Male	0.0734085
FM3	Male	-0.173042
FM3	Male	0.745728
FM3	Male	0.234178
FM3	Male	0.139532
FM3	Male	0.473435
FM3	Male	0.530498
FM3	Male	0.512538
FM3	Male	0.310467
FM3	Male	0.36776
FM3	Male	0.106536
FM3	Male	0.649454
FM3	Male	-0.222142
FM3	Male	-0.112045
FM3	Male	0.228468
FD2	Die	-0.00858744
FD2	Die	-0.0949734
FD2	Die	-0.616403
FD2	Die	0.4347
FD2	Die	-0.0329474
FD2	Die	-0.0708822
FD2	Die	-0.121535
FD2	Die	0.319418
FD2	Die	-0.303452
FD2	Die	0.744131
FD2	Die	0.393617
FD2	Die	-0.266741
FD2	Die	0.231509
FD2	Die	0.329602
FD2	Die	0.31509
FD2	Die	0.416199
FD2	Die	0.182589
FD2	Die	-0.827129
FD2	Die	-0.078955
FD2	Die	-0.050704
FD2	Die	-0.121055
FD2	Die	-0.531137
FD2	Die	0.276044
FD2	Die	0.455251
FD2	Die	-0.45002
FD2	Die	0.773182
FD2	Die	-0.523471
FD2	Die	0.689841
FD2	Die	-0.0177007
FD2	Die	0.660631
FD2	Die	-0.380276
FD2	Die	0.0729375
FD2	Die	-0.327401
FD2	Die	0.221614
FD2	Die	-0.132218
FD2	Die	0.88564
FD2	Die	0.249586
FD2	Die	-0.166674
FD2	Die	0.854473
FD2	Die	-0.146005
FD2	Die	-0.234053
FD2	Die	0.61714
FD2	Die	-0.152163
FD2	Die	0.28444
FD2	Die	-0.590907
FD2	Die	0.187135
FD2	Die	0.852742
FD2	Die	0.27096
FD2	Die	-0.238375
FD2	Die	0.251451
FD2	Die	0.426667
FD2	Die	0.0766363

## Sheet: Figure 6a
Figure 6a. EPM EB treatments cycling animals (time in open arms)
Animal.ID	Group	OpenArmsTime_5min
EX3	Die + EB	23.8
EX4	Die + EB	40
EX7	Die + Veh	24.6
EX11	Die + EB	21.7
EX13	Die + Veh	18
EX14	Die + Veh	11.1
EX17	Die + EB	26.7
EX18	Die + EB	41.5
EX23	Die + EB	63.8
EX24	Die + EB	35.2
EX27	Die + Veh	4.6
EX29	Die + Veh	19
EX36	Die + EB	31.6
EX38	Die + Veh	1.1
EX40	Die + Veh	31.9

## Sheet: Figure 6b
Figure 6b. HPLC-MS/MS E2 serum levels in OVX animals
SampleName	Group	Final Conc (pg/mL)
RTC1	EB	935.788
RTC2	EB	890.24
RTC3	EB	1349.11
RTC4	Veh	2.5
RTC5	Veh	13.5149
RTC6	Veh	2.5
RTC7	EB	3650.26
RTC9	EB	4486.63
RTC11	Veh	2.5
RTC12	Veh	2.5
RTC13	EB	1548.66
RTC14	EB	1216.13
RTC15	EB	1195.24
RTC16	Veh	33.6298
RTC17	Veh	13.836
RTC18	Veh	10.9994
RTC19	EB	1729.5
RTC21	EB	5000
RTC23	Veh	24.6712
RTC24	Veh	10.8424

## Sheet: Suppl Figure 3c
Suppl. Figure 3c. FISH Probes RB-RG CTX
Animal	Group	um_Distance
FP1	Pro	0.509616
FP1	Pro	-0.377768
FP1	Pro	0.878677
FP1	Pro	0.628296
FP1	Pro	0.612401
FP1	Pro	1.83718
FP1	Pro	2.19653
FP1	Pro	0.361744
FP1	Pro	0.271456
FP1	Pro	1.41928
FP1	Pro	0.550113
FP1	Pro	-0.474067
FP1	Pro	1.53624
FP1	Pro	0.919215
FP1	Pro	0.854725
FP1	Pro	0.42922
FP1	Pro	1.21457
FP1	Pro	0.843422
FP1	Pro	1.12829
FP1	Pro	0.408688
FP1	Pro	1.57573
FP1	Pro	1.0102
FP1	Pro	1.3123
FP1	Pro	-0.289898
FP1	Pro	0.169537
FP1	Pro	0.029446
FP1	Pro	0.96481
FP1	Pro	-0.133229
FP1	Pro	1.01685
FP1	Pro	-0.433367
FP1	Pro	-0.788544
FP1	Pro	-0.0481698
FP1	Pro	1.49675
FP1	Pro	-0.0220649
FP1	Pro	0.248797
FP1	Pro	0.704184
FP1	Pro	0.750982
FP1	Pro	-0.812239
FP1	Pro	0.651695
FP1	Pro	1.08549
FP1	Pro	0.24879
FP1	Pro	0.617893
FP1	Pro	0.524157
FP1	Pro	1.13631
FP1	Pro	0.754354
FP1	Pro	-0.141914
FP1	Pro	1.70201
FP1	Pro	0.503668
FP1	Pro	-0.823988
FP1	Pro	-0.274147
FP1	Pro	0.874755
FP1	Pro	0.263314
FP1	Pro	0.312957
FP1	Pro	1.41781
FP1	Pro	-0.745661
FP1	Pro	1.07168
FP1	Pro	1.50662
FP2	Pro	-0.485134
FP2	Pro	-1.21694
FP2	Pro	0.376924
FP2	Pro	2.67133
FP2	Pro	-1.24058
FP2	Pro	-0.536929
FP2	Pro	0.364097
FP2	Pro	0.82158
FP2	Pro	-0.191476
FP2	Pro	-0.607924
FP2	Pro	-0.142146
FP2	Pro	-0.829072
FP2	Pro	0.623555
FP2	Pro	-0.441185
FP2	Pro	1.51826
FP2	Pro	-0.160112
FP2	Pro	0.193194
FP2	Pro	-1.23608
FP2	Pro	-0.440313
FP2	Pro	-0.479925
FP2	Pro	0.638625
FP2	Pro	1.25358
FP2	Pro	0.226752
FP2	Pro	1.06627
FP2	Pro	0.546672
FP2	Pro	1.09656
FP2	Pro	-0.272233
FP2	Pro	1.86146
FP2	Pro	0.36474
FP2	Pro	0.371923
FP2	Pro	-0.233249
FP2	Pro	-0.0222837
FP2	Pro	1.09756
FP2	Pro	0.571648
FP2	Pro	2.19291
FP2	Pro	0.550501
FP2	Pro	0.650409
FP2	Pro	2.25091
FP2	Pro	0.61098
FP2	Pro	-1.28399
FP2	Pro	0.375489
FP2	Pro	-0.659604
FP2	Pro	0.219064
FP2	Pro	-0.559805
FP2	Pro	-0.398505
FP2	Pro	0.569026
FP2	Pro	0.161317
FP2	Pro	1.79602
FP2	Pro	0.883091
FP2	Pro	2.27576
FP2	Pro	-0.0386986
FP2	Pro	0.997254
FP2	Pro	0.144703
FP2	Pro	0.145879
FP2	Pro	-0.197367
FP2	Pro	1.28034
FP2	Pro	0.337826
FP2	Pro	1.0679
FP2	Pro	-0.847693
FP2	Pro	1.41141
FP2	Pro	-1.24616
FP2	Pro	-0.429215
FP2	Pro	-0.280133
FP2	Pro	1.36277
FP2	Pro	0.272618
FP2	Pro	1.12332
FP2	Pro	0.567513
FP2	Pro	-0.998304
FP2	Pro	1.28976
FP2	Pro	0.061048
FP2	Pro	-0.181275
FP2	Pro	2.63243
FP2	Pro	0.589597
FP2	Pro	0.2242
FP2	Pro	0.304552
FP2	Pro	0.593467
FP2	Pro	1.12007
FP2	Pro	2.2875
FP2	Pro	0.585557
FP2	Pro	-0.230658
FP2	Pro	1.85275
FP2	Pro	-0.0574568
FP2	Pro	-0.5143
FP2	Pro	4.32378
FP2	Pro	1.68917
FP3	Pro	1.87285
FP3	Pro	0.801175
FP3	Pro	-0.0956139
FP3	Pro	-0.0449997
FP3	Pro	0.513948
FP3	Pro	0.912376
FP3	Pro	-0.365315
FP3	Pro	-0.523944
FP3	Pro	0.895746
FP3	Pro	-0.229387
FP3	Pro	0.281725
FP3	Pro	0.228241
FP3	Pro	0.381082
FP3	Pro	-0.0379077
FP3	Pro	0.327077
FP3	Pro	1.65826
FP3	Pro	0.85187
FP3	Pro	-0.625948
FP3	Pro	0.479399
FP3	Pro	0.686111
FP3	Pro	-0.454194
FP3	Pro	1.82448
FP3	Pro	0.185563
FP3	Pro	1.95159
FP3	Pro	0.706789
FP3	Pro	0.602155
FP3	Pro	0.0799179
FP3	Pro	0.670967
FP3	Pro	-0.547686
FP3	Pro	0.853753
FP3	Pro	0.0359456
FP3	Pro	-0.984293
FP3	Pro	0.92484
FP3	Pro	0.0242578
FP3	Pro	1.97556
FP3	Pro	0.812125
FP3	Pro	1.8127
FP3	Pro	0.60177
FP3	Pro	-0.713233
FP3	Pro	0.270869
FP3	Pro	-0.00981484
FP3	Pro	2.10615
FP3	Pro	2.48938
FP3	Pro	-0.211765
FD1	Die	-0.41472
FD1	Die	1.01157
FD1	Die	6.03568
FD1	Die	0.427587
FD1	Die	-0.540488
FD1	Die	1.80984
FD1	Die	-0.22335
FD1	Die	-0.40663
FD1	Die	0.832223
FD1	Die	0.536709
FD1	Die	-0.299945
FD1	Die	0.255241
FD1	Die	1.89045
FD1	Die	0.519116
FD1	Die	-0.187806
FD1	Die	0.811471
FD1	Die	0.770032
FD1	Die	0.0493055
FD1	Die	0.713221
FD1	Die	3.19066
FD1	Die	0.0491281
FD1	Die	1.26754
FD1	Die	0.985566
FD1	Die	0.113568
FD1	Die	-0.00971022
FD1	Die	1.2214
FD1	Die	0.111902
FD1	Die	-0.632508
FD1	Die	1.49448
FD1	Die	0.59814
FD1	Die	0.509533
FD1	Die	1.00224
FD1	Die	0.101696
FD1	Die	-0.510384
FD2	Die	1.45947
FD2	Die	1.66966
FD2	Die	-0.8566
FD2	Die	-3.69247
FD2	Die	-1.14987
FD2	Die	-0.235545
FD2	Die	2.68065
FD2	Die	0.438369
FD2	Die	-0.615196
FD2	Die	1.31074
FD2	Die	-0.927115
FD2	Die	-0.776041
FD2	Die	-0.264948
FD2	Die	-0.51039
FD2	Die	0.569104
FD2	Die	0.519841
FD2	Die	1.94576
FD2	Die	-0.339918
FD2	Die	-0.00859465
FD2	Die	-0.610907
FD2	Die	0.725577
FD2	Die	0.962029
FD2	Die	0.758816
FD2	Die	-0.0420326
FD2	Die	-0.181527
FD2	Die	0.191833
FD2	Die	2.2803
FD2	Die	0.535626
FD2	Die	-0.779723
FD2	Die	0.768823
FD2	Die	-0.116265
FD2	Die	-0.140303
FD2	Die	-0.888332
FD2	Die	0.950907
FD2	Die	-0.164335
FD2	Die	-1.72638
FD3	Die	-1.20244
FD3	Die	0.382605
FD3	Die	0.603879
FD3	Die	-0.00336318
FD3	Die	0.0880964
FD3	Die	0.707117
FD3	Die	0.561732
FD3	Die	0.976979
FD3	Die	2.24403
FD3	Die	-0.0172099
FD3	Die	0.612038
FD3	Die	0.210002
FD3	Die	0.921202
FD3	Die	0.264179
FD3	Die	0.159077
FD3	Die	0.043347
FD3	Die	-1.40446
FD3	Die	0.338893
FD3	Die	0.715679
FD3	Die	0.945418
FD3	Die	1.56335
FD3	Die	-0.550276
FD3	Die	1.07181
FD3	Die	0.197107
FD3	Die	0.420746
FD3	Die	0.0182905
FD3	Die	0.127354
FD3	Die	2.18475
FD3	Die	0.474403
FD3	Die	-0.734415
FD3	Die	0.526679
FD3	Die	1.00486
FD3	Die	0.147428
FD3	Die	1.41303
FD3	Die	1.12253
FD3	Die	0.979871
FD3	Die	1.25348
FD3	Die	0.766876
FD3	Die	-0.0278568
FD3	Die	-0.562933
FD3	Die	-1.26313
FD3	Die	-0.0741891
FD3	Die	-0.9414
FD3	Die	0.102659
FD3	Die	1.93425
FD3	Die	1.70458
FD3	Die	-0.0924624
FD3	Die	0.623077
FD3	Die	-0.233653
FD3	Die	-0.141573
FD3	Die	0.288642
FD3	Die	0.0838992
FM1	Male	1.62114
FM1	Male	1.1538
FM1	Male	-0.232895
FM1	Male	1.13597
FM1	Male	0.128664
FM1	Male	1.34312
FM1	Male	0.0637783
FM1	Male	1.5202
FM1	Male	0.563105
FM1	Male	0.716191
FM1	Male	0.63498
FM1	Male	-2.6787
FM1	Male	0.250509
FM1	Male	2.59778
FM1	Male	0.347914
FM1	Male	-1.1447
FM1	Male	0.858376
FM1	Male	0.354129
FM1	Male	-0.946425
FM1	Male	0.915337
FM1	Male	2.05942
FM1	Male	0.758578
FM1	Male	-0.240865
FM1	Male	0.50296
FM1	Male	0.522101
FM1	Male	-0.127753
FM1	Male	-0.283708
FM1	Male	-0.123864
FM1	Male	0.346557
FM1	Male	0.547597
FM1	Male	1.68873
FM1	Male	2.05483
FM1	Male	-0.339487
FM1	Male	1.85098
FM1	Male	-0.0557239
FM1	Male	0.497845
FM1	Male	1.3927
FM1	Male	0.386398
FM1	Male	-0.0875666
FM1	Male	2.82224
FM1	Male	0.853013
FM1	Male	0.584173
FM1	Male	1.21962
FM1	Male	1.69834
FM1	Male	0.775752
FM1	Male	0.464165
FM1	Male	4.49362
FM1	Male	2.03565
FM1	Male	0.728177
FM1	Male	0.384651
FM1	Male	1.22125
FM1	Male	0.883094
FM1	Male	0.186726
FM1	Male	1.06896
FM1	Male	0.694569
FM1	Male	0.439483
FM1	Male	1.71399
FM1	Male	2.9878
FM1	Male	1.10853
FM1	Male	5.01517
FM1	Male	0.772659
FM1	Male	1.58132
FM1	Male	-1.55182
FM1	Male	-0.414028
FM1	Male	1.59855
FM1	Male	1.46312
FM1	Male	0.505864
FM1	Male	0.399597
FM1	Male	1.13621
FM1	Male	3.05981
FM1	Male	0.686742
FM1	Male	1.62581
FM1	Male	0.642369
FM1	Male	1.35871
FM1	Male	-0.718763
FM1	Male	-2.79922
FM1	Male	0.623589
FM1	Male	-3.54388
FM2	Male	0.333978
FM2	Male	0.40517
FM2	Male	1.31375
FM2	Male	1.18344
FM2	Male	-0.370408
FM2	Male	1.56815
FM2	Male	1.24538
FM2	Male	1.06412
FM2	Male	0.986517
FM2	Male	0.681045
FM2	Male	0.926158
FM2	Male	0.3887
FM2	Male	0.291084
FM2	Male	1.05117
FM2	Male	-0.194076
FM2	Male	1.41609
FM2	Male	1.45755
FM2	Male	0.753905
FM2	Male	0.884618
FM2	Male	0.379774
FM2	Male	1.56888
FM2	Male	1.07582
FM2	Male	0.223941
FM2	Male	0.525092
FM2	Male	0.226925
FM2	Male	1.61457
FM2	Male	0.749572
FM2	Male	-0.642618
FM2	Male	-2.66501
FM2	Male	1.39501
FM2	Male	-0.0424608
FM2	Male	0.0379603
FM2	Male	1.06941
FM2	Male	2.15505
FM2	Male	-1.86146
FM2	Male	0.477085
FM2	Male	2.53182
FM2	Male	0.932474
FM2	Male	1.20953
FM2	Male	1.79282
FM2	Male	0.610207
FM2	Male	0.0671066
FM2	Male	2.09894
FM2	Male	2.21575
FM2	Male	3.49109
FM2	Male	1.03533
FM2	Male	0.669375
FM2	Male	1.56862
FM2	Male	1.28958
FM2	Male	1.77679
FM2	Male	0.190257
FM2	Male	2.31826
FM2	Male	3.53921
FM2	Male	4.64715
FM2	Male	0.848301
FM2	Male	2.67054
FM2	Male	3.13706
FM2	Male	1.29281
FM2	Male	-0.897836
FM2	Male	5.74847
FM2	Male	-0.858432
FM2	Male	0.68369
FM2	Male	0.40793
FM2	Male	-2.01599
FM2	Male	-0.522736
FM2	Male	1.03723
FM2	Male	5.30884
FM2	Male	-0.450518
FM2	Male	0.890976
FM2	Male	5.71112
FM2	Male	1.95091
FM2	Male	2.81662
FM2	Male	2.06742
FM2	Male	-1.97479
FM2	Male	0.91324
FM2	Male	-0.11314
FM2	Male	0.367388
FM2	Male	0.578092
FM2	Male	0.132736
FM2	Male	0.745561
FM2	Male	0.57721
FM2	Male	1.87239
FM2	Male	-0.38205
FM2	Male	1.32594
FM2	Male	0.188222
FM2	Male	2.83692
FM2	Male	0.720768
FM2	Male	0.15343
FM2	Male	-3.62768
FM2	Male	2.0634
FM2	Male	0.373593
FM2	Male	0.219315
FM2	Male	2.91493
FM2	Male	1.5139
FM2	Male	1.21355
FM2	Male	2.03603
FM2	Male	-0.47562
FM2	Male	-0.050188
FM2	Male	0.621843
FM2	Male	-0.436285
FM2	Male	0.0589514
FM2	Male	0.492101
FM2	Male	0.795469
FM2	Male	-0.0509547
FM2	Male	1.20635
FM2	Male	-0.245071
FM2	Male	0.606233
FM2	Male	0.227777
FM2	Male	0.37812
FM2	Male	1.91997
FM3	Male	1.14116
FM3	Male	0.126328
FM3	Male	1.17662
FM3	Male	1.01531
FM3	Male	1.58223
FM3	Male	-0.297328
FM3	Male	2.65577
FM3	Male	0.890865
FM3	Male	1.79664
FM3	Male	0.319448
FM3	Male	-0.596314
FM3	Male	0.945118
FM3	Male	0.984756
FM3	Male	2.4132
FM3	Male	-0.554206
FM3	Male	0.468243
FM3	Male	-0.159402
FM3	Male	0.716585
FM3	Male	-0.0566875
FM3	Male	-0.148827
FM3	Male	-0.84731
FM3	Male	0.263166
FM3	Male	-0.19555
FM3	Male	1.14673
FM3	Male	-0.326666
FM3	Male	-0.869893
FM3	Male	0.314605
FM3	Male	-0.612799
FM3	Male	-0.134295
FM3	Male	0.763113
FM3	Male	-0.127417
FM3	Male	0.396467
FM3	Male	0.824181
FM3	Male	0.314074
FM3	Male	0.693112
FM3	Male	-0.691606
FM3	Male	0.82829
FM3	Male	-0.555567
FM3	Male	0.578208
FM3	Male	0.151152
FM3	Male	-0.75817
FM3	Male	-0.713264
FM3	Male	1.7058
FM3	Male	0.275802
FM3	Male	0.986655
FM3	Male	1.24523
FM3	Male	1.83447
FM3	Male	-0.549943
FM3	Male	0.0789626
FM3	Male	0.25812
FM3	Male	-0.922847
FM3	Male	0.701968
FM3	Male	1.92138
FM3	Male	1.61247
FM3	Male	0.404732
FM3	Male	-0.210843
FP3	Pro	-0.151312
FP3	Pro	0.216194
FP3	Pro	-1.30581
FP3	Pro	1.7684
FP3	Pro	1.03038
FP3	Pro	-0.137282
FD1	Die	-0.134776
FD1	Die	0.0299606
FD1	Die	-0.278443
FD1	Die	0.879847
FD1	Die	0.700258
FD1	Die	-1.99141
FD1	Die	-0.520873
FD1	Die	0.302975
FD1	Die	0.333945
FD1	Die	0.820904
FD1	Die	-0.367174
FD1	Die	0.143372
FD1	Die	-0.18932
FD1	Die	-1.91424
FD1	Die	-0.764772
FD1	Die	-0.80165
FD1	Die	0.49125
FD1	Die	0.121842
FD1	Die	-1.25645
FD1	Die	1.04834
FD1	Die	-0.583867
FD1	Die	-0.136826
FD1	Die	1.43559
FD1	Die	1.83294
FD1	Die	0.611273
FD1	Die	0.836384
FD1	Die	0.661024
FD1	Die	0.24985
FD1	Die	0.903741
FD1	Die	0.582066
FD1	Die	0.233436
FD1	Die	1.41676
FD1	Die	0.021564
FD1	Die	-1.00712
FD2	Die	0.960724
FD2	Die	-0.169256
FD2	Die	-1.50862
FD2	Die	0.637614
FD2	Die	-0.396898
FD2	Die	-0.526938
FD2	Die	0.261189
FD2	Die	0.830241
FD2	Die	0.391847
FD2	Die	-0.480836
FD2	Die	-1.16134
FD2	Die	0.236095
FD2	Die	1.52678
FD2	Die	-0.683799
FD2	Die	0.18367
FD2	Die	2.04867
FD2	Die	-1.30863
FD2	Die	0.279638
FD2	Die	-0.449532
FD2	Die	0.268286
FD2	Die	2.70784
FD2	Die	0.758957

## Sheet: Suppl Figure 9b
Suppl. Figure 9b. EPM EB treatments OVX animals (left plot - time in open arms, right plot - distance travelled)
Animal ID	Group	OpenArmsTime_5min	Distance_5min
EXO1	Veh	6.8	13.368
EXO2	Veh	20.9	14.372
EXO3	Veh	41.9	12.412
EXO4	Veh	32.9	12.319
EXO5	Veh	25.7	9.182
EXO6	Veh	42.2	15.001
EXO7	Veh	7.5	14.455
EXO8	Veh	4.4	13.301
EXO9	Veh	26.9	14.457
EXO10	EB	24.1	13.545
EXO11	EB	13.6	10.197
EXO12	EB	26.5	12.563
EXO13	EB	7.2	13.679
EXO14	EB	9.3	9.768
EXO15	EB	15.7	12.477
EXO16	Veh	16.2	13.395
EXO17	Veh	23.2	14.984
EXO18	Veh	25.5	14.123
EXO19	Veh	10.3	9.935
EXO20	Veh	10.7	16.676
EXO21	Veh	11.4	13.291
EXO22	EB	16.4	10.264
EXO23	EB	9.4	13.25
EXO24	EB	4.7	9.299
EXO25	EB	6.5	11.6
EXO26	EB	6.3	7.858
EXO27	EB	8	10.605
EXO28	EB	60.7	12.485
EXO29	EB	29.3	13.224
EXO30	EB	4.7	12.843

## Sheet: Suppl Figure 9c
Suppl. Figure 9c. EPM EB treatments cycling animals (distance travelled)
Animal.ID	Group	Distance_5min
EX3	Die + EB	12.902
EX4	Die + EB	12.504
EX7	Die + Veh	13.157
EX11	Die + EB	11.33
EX13	Die + Veh	11.38
EX14	Die + Veh	9.844
EX17	Die + EB	10.766
EX18	Die + EB	13.697
EX23	Die + EB	12.479
EX24	Die + EB	12.747
EX27	Die + Veh	10.594
EX29	Die + Veh	11.016
EX36	Die + EB	8.469
EX38	Die + Veh	11.137
EX40	Die + Veh	13.974
